# Supplementary material for: Generation and Use of Bicyclo[1.1.0]butyllithium under Continuous Flow Conditions
Source: Org Lett. 2025 Mar 20;27(13):3344–8. doi: 10.1021/acs.orglett.5c00705 (PMC11976866; doi:10.1021/acs.orglett.5c00705)
Supplement: Supplementary file 2 — ol5c00705_si_002.zip [file ol5c00705_si_002.zip]

Archive with 37 entries (36 files):
- FID_1.0/
- FID_1.0/3a.mnova
- FID_1.0/5a.mnova
- FID_1.0/5b.mnova
- FID_1.0/5c.mnova
- FID_1.0/5d.mnova
- FID_1.0/5e.mnova
- FID_1.0/5f.mnova
- FID_1.0/5g.mnova
- FID_1.0/5h.mnova
- FID_1.0/5i.mnova
- FID_1.0/5j.mnova
- FID_1.0/5k.mnova
- FID_1.0/5l.mnova
- FID_1.0/5m.mnova
- FID_1.0/5n.mnova
- FID_1.0/5o.mnova
- FID_1.0/5p.mnova
- FID_1.0/5q.mnova
- FID_1.0/5r.mnova
- FID_1.0/5s.mnova
- FID_1.0/5t.mnova
- FID_1.0/5u.mnova
- FID_1.0/5v.mnova
- FID_1.0/5w.mnova
- FID_1.0/6a.mnova
- FID_1.0/6b.mnova
- FID_1.0/6c.mnova
- FID_1.0/6d.mnova
- FID_1.0/7a.mnova
- FID_1.0/7b.mnova
- FID_1.0/7c_first diastereomer.mnova
- FID_1.0/7c_second diastereomer.mnova
- FID_1.0/7d.mnova
- FID_1.0/7e.mnova
- FID_1.0/9a.mnova
- FID_1.0/9b.mnova
